# Supplementary material for: Effectiveness of Pharmacist-Led Brief Educational Intervention for Adherence to the Antibiotics for Lower Respiratory Tract Infections (EATSA) in Post-Conflict Rural Areas of Pakistan: Study Protocol for a Randomized Controlled Trial
Source: Antibiotics (Basel). 2021 Sep 23;10(10):1147. doi: 10.3390/antibiotics10101147 (PMC8532944; doi:10.3390/antibiotics10101147)
Supplement: Supplementary file 1 [file antibiotics-10-01147-s001.zip]

Archive with 1 entries (1 files):
- antibiotics-1350876-supplementary.pdf
